# Supplementary material for: microRNA-203 suppresses invasion and epithelial-mesenchymal transition induction via targeting NUAK1 in head and neck cancer
Source: Oncotarget. 2016 Jan 22;7(7):8223–39. doi: 10.18632/oncotarget.6972 (PMC4884988; doi:10.18632/oncotarget.6972)
Supplement: Supplementary file 2 [file oncotarget-07-8223-s002.xls]

## Sheet: normalized_average
Name	ID	HH98329		HH98330		MSCC-inv1/MSCC-1
		MSCC-1		MSCC-inv1		ratio	LOG2 ratio	up	down
		average	CV	average	CV
MIMAT0000062	hsa-let-7a	1071.86	0.00457687	1220.17	0.00561338	1.13837	0.186967
MIMAT0000063	hsa-let-7b	191.674	0.0176672	227.439	0.0909798	1.18659	0.246826
MIMAT0000064	hsa-let-7c	762.235	0.146925	934.747	0.0509695	1.22632	0.29434
MIMAT0000065	hsa-let-7d	1116.29	0.0903943	1241.72	0.0534951	1.11236	0.153627
MIMAT0000066	hsa-let-7e	120.61	0.0631638	158.359	0.00739944	1.31299	0.392855
MIMAT0000067	hsa-let-7f	891.928	0.0391688	1010.05	0.0324794	1.13243	0.179426
MIMAT0000068	hsa-miR-15a	23.2846	0.138112	44.967	0.168829	1.93119	0.949491
MIMAT0000069	hsa-miR-16	394.323	0.090984	615.079	0.0283187	1.55983	0.641393
MIMAT0000070	hsa-miR-17	218.898	0.0493205	370.385	0.0506584	1.69205	0.75877
MIMAT0000071	hsa-miR-17*	5.03072	0.102202	7.596	0.0686417	1.50992	0.594474
MIMAT0000072	hsa-miR-18a	25.9021	0.0246798	51.239	0.00600348	1.97818	0.984172
MIMAT0000073	hsa-miR-19a	24.2027	0.082891	78.0248	0.0228824	3.2238	1.68876	*
MIMAT0000074	hsa-miR-19b	190.4	0.132585	443.383	0.0539124	2.3287	1.21952	*
MIMAT0000075	hsa-miR-20a	114.774	0.110071	231.139	0.0956144	2.01386	1.00996	*
MIMAT0000076	hsa-miR-21	553.731	0.0253453	1525.73	0.0363093	2.75537	1.46225	*
MIMAT0000077	hsa-miR-22	243.766	0.0353441	282.998	0.00247009	1.16094	0.21529
MIMAT0000078	hsa-miR-23a	1229.34	0.114088	1726.02	0.0610901	1.40402	0.489566
MIMAT0000079	hsa-miR-24-1*	1.83093		2.56217	0.733455	1.39938	0.484791
MIMAT0000080	hsa-miR-24	689.529	0.0165325	916.341	0.0623312	1.32894	0.410273
MIMAT0000081	hsa-miR-25	63.086	0.128902	66.5174	0.0154116	1.05439	0.0764119
MIMAT0000082	hsa-miR-26a	306.344	0.160608	256.35	0.123089	0.836803	-0.257039
MIMAT0000083	hsa-miR-26b	34.7337	0.0637686	28.6933	0.303468	0.826094	-0.275622
MIMAT0000084	hsa-miR-27a	320.252	0.0968058	519.701	0.00827788	1.62279	0.698474
MIMAT0000085	hsa-miR-28-5p	50.6653	0.0373175	36.2258	0.0524273	0.715002	-0.483981
MIMAT0000086	hsa-miR-29a	231.834	0.149451	293.484	0.0697634	1.26592	0.340186
MIMAT0000087	hsa-miR-30a	33.7546	0.198324	29.3885	0.0150621	0.87065	-0.199836
MIMAT0000088	hsa-miR-30a*	1.83426		2.72852	0.182602	1.48753	0.572918
MIMAT0000089	hsa-miR-31	1712.03	0.0703704	1976.48	0.0019576	1.15446	0.207221
MIMAT0000090	hsa-miR-32	2.36004
MIMAT0000091	hsa-miR-33a
MIMAT0000092	hsa-miR-92a	108.114	0.112922	114.482	0.101387	1.0589	0.0825637
MIMAT0000093	hsa-miR-93	133.333	0.00810832	165.173	0.0393343	1.2388	0.308947
MIMAT0000094	hsa-miR-95
MIMAT0000095	hsa-miR-96	11.3527	0.413994	9.62714	0.228613	0.848002	-0.23786
MIMAT0000096	hsa-miR-98	16.1442	0.0814615	17.4627	0.424394	1.08167	0.113257
MIMAT0000097	hsa-miR-99a	112.841	0.00414308	211.916	0.0216484	1.878	0.909198
MIMAT0000098	hsa-miR-100	214.961	0.0249567	425.826	0.0212482	1.98094	0.986186
MIMAT0000099	hsa-miR-101	2.01553	0.0876315	5.9933	0.784316	2.97356	1.57219	*
MIMAT0000100	hsa-miR-29b	7.58333	0.205399	30.2195	0.19101	3.98499	1.99458	*
MIMAT0000101	hsa-miR-103	403.192	0.0182263	374.605	0.00326617	0.9291	-0.106094
MIMAT0000102	hsa-miR-105	3.56212		4.30468	0.172305	1.20846	0.273168
MIMAT0000103	hsa-miR-106a	206.196	0.0229028	323.344	0.0608147	1.56814	0.649053
MIMAT0000104	hsa-miR-107	337.501	0.0399661	289.08	0.0142503	0.85653	-0.223424
MIMAT0000222	hsa-miR-192	7.54671	0.104889	5.57602	0.167017	0.738868	-0.436611
MIMAT0000226	hsa-miR-196a	6.82838	0.0104119	4.69813	0.515525	0.68803	-0.539456
MIMAT0000227	hsa-miR-197	2.88001	0.0507919	3.97632	0.115441	1.38066	0.465359
MIMAT0000228	hsa-miR-198			2.1643	0.502954
MIMAT0000231	hsa-miR-199a-5p	2.56266		1.88352	0.235659	0.734984	-0.444216
MIMAT0000232, MIMAT0004563	hsa-miR-199a-3p, hsa-miR-199b-3p	1.92873	0.403833	3.66938	0.157686	1.90248	0.927884
MIMAT0000232, MIMAT0004563	hsa-miR-199a-3p, hsa-miR-199b-3p
MIMAT0000241	hsa-miR-208a
MIMAT0000242	hsa-miR-129-5p	5.3988	0.558844	9.51501	0.00104608	1.76243	0.817567
MIMAT0000243	hsa-miR-148a	9.04988	0.146737	9.70469	0.0481055	1.07236	0.100784
MIMAT0000244	hsa-miR-30c	83.9151	0.0347533	91.4294	0.0684809	1.08955	0.123727
MIMAT0000245	hsa-miR-30d	123.988	0.0938897	84.0965	0.03249	0.678264	-0.560081
MIMAT0000250	hsa-miR-139-5p
MIMAT0000251	hsa-miR-147	6.13054	0.0409633	8.46098	0.391069	1.38014	0.464811
MIMAT0000252	hsa-miR-7	11.7265	0.134749	6.46336	0.177886	0.551178	-0.85941
MIMAT0000253	hsa-miR-10a	5.31625	0.668368	16.1436	0.013741	3.03665	1.60248	*
MIMAT0000254	hsa-miR-10b	9.06857	0.216117	11.6093	0.109122	1.28017	0.356337
MIMAT0000255	hsa-miR-34a	3.59161	0.106102	4.18952	0.475246	1.16647	0.222155
MIMAT0000256	hsa-miR-181a	108.941	0.0331692	99.5924	0.0786157	0.914189	-0.129435
MIMAT0000257	hsa-miR-181b	26.0258	0.111371	27.2547	0.14465	1.04722	0.066562
MIMAT0000258	hsa-miR-181c	4.65041	0.0947647	9.40257	0.162067	2.02188	1.0157	*
MIMAT0000259	hsa-miR-182	46.8722	0.0821792	21.1371	0.273909	0.450953	-1.14895		*
MIMAT0000260	hsa-miR-182*	14.5833	0.226868	21.1326	0.164594	1.4491	0.535155
MIMAT0000261	hsa-miR-183	5.08489	0.284676	1.43347		0.281908	-1.8267		*
MIMAT0000262	hsa-miR-187	2.6579		3.81722	0.175317	1.43618	0.522237
MIMAT0000263	hsa-miR-199b-5p	1.77426	0.202404
MIMAT0000264	hsa-miR-203	24.7437	0.140474	1.42692		0.0576682	-4.11608		***
MIMAT0000265	hsa-miR-204			2.06759
MIMAT0000266	hsa-miR-205	2814.05	0.0341074	1686.6	0.0489836	0.599348	-0.738533
MIMAT0000267	hsa-miR-210	15.6667	0.0541393	8.95696	0.166109	0.57172	-0.806619
MIMAT0000268	hsa-miR-211			1.10422
MIMAT0000269	hsa-miR-212	2.32936	0.446056	2.19369		0.941759	-0.0865701
MIMAT0000270	hsa-miR-181a*	5.90963	0.0644393	9.13546	0.0491724	1.54586	0.628409
MIMAT0000271	hsa-miR-214	5.78269	0.310392	4.97184	0.404051	0.859779	-0.217963
MIMAT0000272	hsa-miR-215
MIMAT0000273	hsa-miR-216a			1.34774
MIMAT0000274	hsa-miR-217	2.29497		1.55213		0.676318	-0.564226
MIMAT0000275	hsa-miR-218	3.82796
MIMAT0000276	hsa-miR-219-5p
MIMAT0000277	hsa-miR-220a			2.92505	0.398649
MIMAT0000278	hsa-miR-221	133.262	0.0756622	161.78	0.00361456	1.214	0.279763
MIMAT0000279	hsa-miR-222	122.055	0.0205559	98.1442	0.0795806	0.804101	-0.314551
MIMAT0000280	hsa-miR-223	2.12173	0.527784	1.39835		0.659058	-0.601522
MIMAT0000281	hsa-miR-224	49.0175	0.0596821	30.9006	0.746267	0.6304	-0.665661
MIMAT0000318	hsa-miR-200b	49.5087	0.0488129	2.49617	0.31533	0.0504189	-4.30989		***
MIMAT0000414	hsa-let-7g	156.852	0.183427	164.477	0.15156	1.04861	0.0684795
MIMAT0000415	hsa-let-7i	47.7166	0.0687466	54.663	0.0991029	1.14558	0.196075
MIMAT0000416	hsa-miR-1
MIMAT0000417	hsa-miR-15b	157.55	0.0283279	189.667	0.152815	1.20385	0.26766
MIMAT0000418	hsa-miR-23b	1394.23	0.08272	1647.96	0.174566	1.18199	0.241213
MIMAT0000419	hsa-miR-27b	145.988	0.055967	164.444	0.0591411	1.12642	0.171747
MIMAT0000420	hsa-miR-30b	114.27	0.0151304	109.072	0.0485486	0.95451	-0.0671675
MIMAT0000421	hsa-miR-122
MIMAT0000422	hsa-miR-124	1.98824
MIMAT0000423	hsa-miR-125b	169.668	0.11468	319.074	0.0458264	1.88058	0.911178
MIMAT0000424	hsa-miR-128	8.70979	0.162718	4.8969	0.434308	0.56223	-0.830768
MIMAT0000425	hsa-miR-130a	110.637	0.183075	130.154	0.0383657	1.17641	0.234385
MIMAT0000426	hsa-miR-132	4.29896	0.0561687	2.41032	0.192491	0.560675	-0.834763
MIMAT0000427	hsa-miR-133a	4.54678		3.18278		0.700007	-0.514559
MIMAT0000428	hsa-miR-135a	6.59774	0.210805	5.05589	0.123249	0.766305	-0.384009
MIMAT0000429	hsa-miR-137
MIMAT0000430	hsa-miR-138	4.64828	0.218805	4.72122	0.11955	1.01569	0.0224651
MIMAT0000431	hsa-miR-140-5p	2.89989	0.403291	6.86095	0.368272	2.36594	1.24241	*
MIMAT0000432	hsa-miR-141	29.2042	0.0538149	4.84196	0.380929	0.165797	-2.59251		**
MIMAT0000433	hsa-miR-142-5p			3.72477	0.045485
MIMAT0000434	hsa-miR-142-3p	1.69281		2.58829	0.0332425	1.52899	0.612583
MIMAT0000435	hsa-miR-143	2.81633	0.487758	3.46638	0.294603	1.23082	0.299616
MIMAT0000436	hsa-miR-144	1.77454	0.290406	1.74541	0.440975	0.983586	-0.0238762
MIMAT0000437	hsa-miR-145
MIMAT0000438	hsa-miR-152	7.20496	0.0678596	4.36077	0.534508	0.605246	-0.724407
MIMAT0000439	hsa-miR-153	4.85	0.316443	3.76776	0.260326	0.776858	-0.364278
MIMAT0000440	hsa-miR-191	113.029	0.0208732	98.7624	0.022715	0.873778	-0.194661
MIMAT0000441	hsa-miR-9			2.59808	0.136725
MIMAT0000442	hsa-miR-9*	1.8544	0.0542783
MIMAT0000443	hsa-miR-125a-5p	7.52999	0.132916	19.8997	0.131069	2.64272	1.40203	*
MIMAT0000444	hsa-miR-126*			1.49792
MIMAT0000445	hsa-miR-126	11.9137	0.312972	7.64112	0.30402	0.641374	-0.640762
MIMAT0000446	hsa-miR-127-3p	4.08727	0.678679
MIMAT0000447	hsa-miR-134	1.73368	0.116125	2.28749	0.567878	1.31944	0.399928
MIMAT0000448	hsa-miR-136			1.39008
MIMAT0000449	hsa-miR-146a			9.02893	0.172031
MIMAT0000450	hsa-miR-149	11.1084	0.213234	5.53684	0.129955	0.498437	-1.00452		*
MIMAT0000451	hsa-miR-150	2.23757	0.146465	3.90271		1.74417	0.802542
MIMAT0000452	hsa-miR-154			1.53739
MIMAT0000453	hsa-miR-154*	1.62386		2.14309		1.31975	0.400267
MIMAT0000454	hsa-miR-184	2.24385	0.509026	1.5016		0.66921	-0.57947
MIMAT0000455	hsa-miR-185	16.9785	0.0039344	9.84098	0.0601793	0.579615	-0.786832
MIMAT0000456	hsa-miR-186	7.18326	0.148196	6.65084	0.294258	0.92588	-0.111102
MIMAT0000457	hsa-miR-188-5p	1.6015
MIMAT0000458	hsa-miR-190	1.86827	0.422634	1.31892		0.705961	-0.50234
MIMAT0000459	hsa-miR-193a-3p	30.7807	0.0817732	55.5016	0.0235701	1.80313	0.850505
MIMAT0000460	hsa-miR-194	1.88935		1.34435	0.252606	0.711538	-0.490988
MIMAT0000461	hsa-miR-195	5.32014	0.150974	9.8357	0.154371	1.84877	0.886563
MIMAT0000462	hsa-miR-206	2.74191	0.0140606	1.57162	0.0109023	0.573183	-0.802931
MIMAT0000510	hsa-miR-320a	63.8657	0.0364174	85.894	0.0360833	1.34492	0.427516
MIMAT0000617	hsa-miR-200c	464.627	0.0466588	18.7979	0.224595	0.0404581	-4.62743		***
MIMAT0000646	hsa-miR-155	13.0472	0.0524326	24.6226	0.134217	1.88719	0.916241
MIMAT0000680	hsa-miR-106b	89.585	0.0276604	155.497	0.0186287	1.73575	0.795557
MIMAT0000681	hsa-miR-29c	6.85436	0.289387	9.09653	0.0905455	1.32712	0.408295
MIMAT0000682	hsa-miR-200a	14.37	0.125479	2.45179		0.170619	-2.55115		**
MIMAT0000683	hsa-miR-302a*
MIMAT0000684	hsa-miR-302a	2.3532		1.67757		0.712891	-0.488246
MIMAT0000685	hsa-miR-34b*			1.9785	0.130757
MIMAT0000686	hsa-miR-34c-5p
MIMAT0000687	hsa-miR-299-3p	1.71667		1.46934		0.855925	-0.224445
MIMAT0000688	hsa-miR-301a	26.0322	0.0864802	31.6191	0.241187	1.21462	0.2805
MIMAT0000689	hsa-miR-99b	8.3259	0.12401	16.4705	0.108747	1.97823	0.984208
MIMAT0000690	hsa-miR-296-5p	6.22003	0.0678656	6.93932	0.313031	1.11564	0.157872
MIMAT0000691	hsa-miR-130b	21.029	0.0681528	13.3273	0.178591	0.633761	-0.657989
MIMAT0000692	hsa-miR-30e	15.3552	0.0197435	26.2062	0.00112506	1.70666	0.771176
MIMAT0000693	hsa-miR-30e*	5.80083	0.298967	3.11841	0.507042	0.53758	-0.895448
MIMAT0000703	hsa-miR-361-5p	23.5749	0.0247931	13.7624	0.233003	0.583774	-0.776518
MIMAT0000705	hsa-miR-362-5p	3.57794	0.369212	2.42992	0.0794416	0.67914	-0.55822
MIMAT0000707	hsa-miR-363	2.45599	0.653221	1.93544		0.788047	-0.343646
MIMAT0000710	hsa-miR-365	17.1891	0.225734	17.9756	0.0219836	1.04576	0.0645513
MIMAT0000714	hsa-miR-302b*
MIMAT0000715	hsa-miR-302b
MIMAT0000716	hsa-miR-302c*	2.34377	0.36779	1.76413		0.752687	-0.409878
MIMAT0000717	hsa-miR-302c			2.28786	0.49457
MIMAT0000718	hsa-miR-302d			1.97542	0.574867
MIMAT0000719	hsa-miR-367
MIMAT0000720	hsa-miR-376c	1.72682
MIMAT0000721	hsa-miR-369-3p
MIMAT0000722	hsa-miR-370	3.89926	0.020554	5.23505	0.0638197	1.34258	0.425004
MIMAT0000723	hsa-miR-371-3p	2.82411	0.0474057	2.05047	0.0517895	0.726061	-0.461838
MIMAT0000724	hsa-miR-372	2.52301	0.502339	2.22882		0.883396	-0.178867
MIMAT0000725	hsa-miR-373*
MIMAT0000726	hsa-miR-373
MIMAT0000727	hsa-miR-374a
MIMAT0000728	hsa-miR-375	2.45913		1.56236		0.635332	-0.654417
MIMAT0000729	hsa-miR-376a
MIMAT0000730	hsa-miR-377
MIMAT0000731	hsa-miR-378*			1.30066
MIMAT0000732	hsa-miR-378	62.4366	0.0303614	39.8413	0.0876212	0.638109	-0.648126
MIMAT0000733	hsa-miR-379
MIMAT0000734	hsa-miR-380*
MIMAT0000735	hsa-miR-380
MIMAT0000736	hsa-miR-381	2.80504		2.23693		0.797469	-0.326499
MIMAT0000737	hsa-miR-382
MIMAT0000738	hsa-miR-383
MIMAT0000750	hsa-miR-340*			1.2399
MIMAT0000751	hsa-miR-330-3p	4.82234	0.309176	4.14885		0.86034	-0.217022
MIMAT0000752	hsa-miR-328	3.24524	0.197064	4.09215	0.459527	1.26097	0.334532
MIMAT0000753	hsa-miR-342-3p	27.9894	0.0212697	34.1675	0.160174	1.22073	0.287745
MIMAT0000754	hsa-miR-337-3p
MIMAT0000755	hsa-miR-323-3p	2.60241
MIMAT0000756	hsa-miR-326	1.89452		1.2905		0.681179	-0.553895
MIMAT0000757	hsa-miR-151-3p	34.0453	0.163735	21.1895	0.0819273	0.622392	-0.684104
MIMAT0000758	hsa-miR-135b
MIMAT0000759	hsa-miR-148b	15.3038	0.0049185	11.7717	0.0320901	0.769206	-0.378558
MIMAT0000760	hsa-miR-331-3p	19.9046	0.0799619	13.6286	0.0919757	0.684697	-0.546462
MIMAT0000761	hsa-miR-324-5p	6.82024	0.545246	8.25163	0.0237096	1.20987	0.274856
MIMAT0000762	hsa-miR-324-3p	5.58322	0.1566	7.78161	0.353815	1.39375	0.478972
MIMAT0000763	hsa-miR-338-3p	5.26476	0.507469	2.65364	0.165043	0.504039	-0.988393
MIMAT0000764	hsa-miR-339-5p	20.2606	0.0718195	9.29632	0.443443	0.458837	-1.12395		*
MIMAT0000765	hsa-miR-335	14.2197	0.150986	10.6683	0.110729	0.750244	-0.414569
MIMAT0000770	hsa-miR-133b	1.82742
MIMAT0000771	hsa-miR-325	4.81226	0.699518	2.12184	0.535094	0.440924	-1.1814		*
MIMAT0000772	hsa-miR-345	4.56047		4.54247	0.214654	0.996053	-0.00570503
MIMAT0000773	hsa-miR-346	3.87069	0.0534296	6.1511	0.808552	1.58915	0.668254
MIMAT0000995	ebv-miR-BHRF1-1
MIMAT0000996	ebv-miR-BHRF1-2*
MIMAT0000997	ebv-miR-BHRF1-2	1.53937
MIMAT0000998	ebv-miR-BHRF1-3			1.80294
MIMAT0000999	ebv-miR-BART1-5p			1.35789	0.00759257
MIMAT0001000	ebv-miR-BART2-5p	2.18311		2.59558		1.18894	0.249673
MIMAT0001075	hsa-miR-384
MIMAT0001080	hsa-miR-196b	3.3569	0.215279	2.36582		0.704764	-0.504788
MIMAT0001339	hsa-miR-422a	29.6212	0.108458	22.0068	0.0226799	0.742943	-0.428677
MIMAT0001340	hsa-miR-423-3p	28.8482	0.0425191	23.7159	0.00291258	0.822092	-0.282629
MIMAT0001341	hsa-miR-424	39.4928	0.0201959	11.0221	0.0373758	0.279092	-1.84119		*
MIMAT0001343	hsa-miR-425*	3.74239	0.326266	2.93181		0.783406	-0.352168
MIMAT0001412	hsa-miR-18b	27.6093	0.217951	42.043	0.239847	1.52278	0.606712
MIMAT0001413	hsa-miR-20b	85.9451	0.0696423	158.343	0.120544	1.84237	0.881564
MIMAT0001532	hsa-miR-448			1.32285
MIMAT0001536	hsa-miR-429	2.247	0.58244
MIMAT0001541	hsa-miR-449a	1.8472	0.152301	2.61958		1.41814	0.503998
MIMAT0001545	hsa-miR-450a	4.17371	0.333519	2.9707		0.711765	-0.490527
MIMAT0001574	hcmv-miR-UL22A			1.17914
MIMAT0001575	hcmv-miR-UL22A*
MIMAT0001576	hcmv-miR-UL36
MIMAT0001577	hcmv-miR-UL112
MIMAT0001578	hcmv-miR-UL148D			1.18511	0.100551
MIMAT0001579	hcmv-miR-US5-1	1.29349		1.63057		1.2606	0.334113
MIMAT0001580	hcmv-miR-US5-2
MIMAT0001581	hcmv-miR-US25-1
MIMAT0001582	hcmv-miR-US25-2-5p
MIMAT0001583	hcmv-miR-US25-2-3p			1.2838
MIMAT0001584	hcmv-miR-US33-5p
MIMAT0001618	hsa-miR-191*
MIMAT0001620	hsa-miR-200a*	1.95377	0.216987	2.32237	0.307239	1.18866	0.24934
MIMAT0001621	hsa-miR-369-5p	1.64031		1.64678	0.278393	1.00395	0.00568256
MIMAT0001625	hsa-miR-431
MIMAT0001627	hsa-miR-433
MIMAT0001629	hsa-miR-329			1.51258
MIMAT0001630	hsa-miR-453
MIMAT0001631	hsa-miR-451			1.76527	0.434931
MIMAT0001635	hsa-miR-452	10.7085	0.294467	11.5165	0.0814169	1.07545	0.104943
MIMAT0001636	hsa-miR-452*	2.40931	0.581721
MIMAT0001638	hsa-miR-409-5p
MIMAT0001639	hsa-miR-409-3p	1.58171		2.00539	0.355221	1.26786	0.3424
MIMAT0002170	hsa-miR-412	2.11713		2.24209	0.575221	1.05902	0.0827366
MIMAT0002171	hsa-miR-410	2.34248		1.22951		0.524874	-0.929956
MIMAT0002172	hsa-miR-376b
MIMAT0002173	hsa-miR-483-3p	1.42133	0.0812138	6.03244	0.276047	4.24422	2.0855	**
MIMAT0002174	hsa-miR-484	7.7132	0.10732	9.37329	0.0905279	1.21523	0.281226
MIMAT0002175	hsa-miR-485-5p	2.12654	0.245778
MIMAT0002176	hsa-miR-485-3p	2.4169	0.10715	2.56566	0.211165	1.06155	0.0861715
MIMAT0002177	hsa-miR-486-5p	2.18995		1.61268	0.330067	0.736399	-0.44144
MIMAT0002178	hsa-miR-487a	2.4989
MIMAT0002179	kshv-miR-K12-10a	7.53469	0.443454	11.1113	0.182835	1.47468	0.560402
MIMAT0002180	kshv-miR-K12-10b	6.07806	0.307719	8.19883	0.640387	1.34892	0.431808
MIMAT0002181	kshv-miR-K12-11
MIMAT0002182	kshv-miR-K12-1
MIMAT0002183	kshv-miR-K12-2	2.33324		1.10798		0.474869	-1.0744		*
MIMAT0002184	kshv-miR-K12-9*
MIMAT0002185	kshv-miR-K12-9
MIMAT0002186	kshv-miR-K12-8
MIMAT0002187	kshv-miR-K12-7
MIMAT0002188	kshv-miR-K12-6-5p	3.30218		1.14311		0.346168	-1.53046		*
MIMAT0002189	kshv-miR-K12-6-3p
MIMAT0002190	kshv-miR-K12-5			1.11445
MIMAT0002191	kshv-miR-K12-4-5p
MIMAT0002192	kshv-miR-K12-4-3p
MIMAT0002193	kshv-miR-K12-3
MIMAT0002194	kshv-miR-K12-3*	1.99603
MIMAT0002804	hsa-miR-488*	1.37889		1.64711	0.0293162	1.19452	0.256433
MIMAT0002805	hsa-miR-489			1.77723
MIMAT0002806	hsa-miR-490-3p			1.69608
MIMAT0002807	hsa-miR-491-5p	2.10677		2.20938	0.109152	1.0487	0.0686035
MIMAT0002808	hsa-miR-511	1.402	0.0576259	1.70803	0.277027	1.21828	0.284849
MIMAT0002809	hsa-miR-146b-5p	4.0663	0.440319	11.3618	0.00672626	2.79415	1.48241	*
MIMAT0002810	hsa-miR-202*
MIMAT0002811	hsa-miR-202			1.78475
MIMAT0002812	hsa-miR-492	3.81799	0.522916	3.96715		1.03907	0.0552884
MIMAT0002813	hsa-miR-493*
MIMAT0002814	hsa-miR-432	2.37447
MIMAT0002815	hsa-miR-432*
MIMAT0002816	hsa-miR-494	161.951	0.0108578	211.317	0.0418979	1.30482	0.383851
MIMAT0002817	hsa-miR-495			1.48047
MIMAT0002818	hsa-miR-496
MIMAT0002819	hsa-miR-193b	60.4956	0.2185	36.2425	0.135576	0.599093	-0.739149
MIMAT0002820	hsa-miR-497	3.67702	0.366375	3.2021	0.603659	0.870842	-0.199517
MIMAT0002821	hsa-miR-181d	13.8686	0.232301	12.0116	0.160328	0.866102	-0.207391
MIMAT0002822	hsa-miR-512-5p			1.10438
MIMAT0002823	hsa-miR-512-3p
MIMAT0002824	hsa-miR-498	1.75012		1.18333		0.676139	-0.564608
MIMAT0002825	hsa-miR-520e	1.25374
MIMAT0002826	hsa-miR-515-5p
MIMAT0002827	hsa-miR-515-3p			1.49874
MIMAT0002828	hsa-miR-519e*	1.86974
MIMAT0002829	hsa-miR-519e
MIMAT0002830	hsa-miR-520f	1.39258
MIMAT0002831, MIMAT0005449, MIMAT0005450, MIMAT0005451, MIMAT0005452, MIMAT0005454	hsa-miR-519c-5p, hsa-miR-523*, hsa-miR-518e*, hsa-miR-522*, hsa-miR-519a*, hsa-miR-519b-5p	1.81918	0.0393025
MIMAT0002831, MIMAT0005449, MIMAT0005450, MIMAT0005451, MIMAT0005452, MIMAT0005454	hsa-miR-519c-5p, hsa-miR-523*, hsa-miR-518e*, hsa-miR-522*, hsa-miR-519a*, hsa-miR-519b-5p
MIMAT0002831, MIMAT0005449, MIMAT0005450, MIMAT0005451, MIMAT0005452, MIMAT0005454	hsa-miR-519c-5p, hsa-miR-523*, hsa-miR-518e*, hsa-miR-522*, hsa-miR-519a*, hsa-miR-519b-5p
MIMAT0002831, MIMAT0005449, MIMAT0005450, MIMAT0005451, MIMAT0005452, MIMAT0005454	hsa-miR-519c-5p, hsa-miR-523*, hsa-miR-518e*, hsa-miR-522*, hsa-miR-519a*, hsa-miR-519b-5p
MIMAT0002831, MIMAT0005449, MIMAT0005450, MIMAT0005451, MIMAT0005452, MIMAT0005454	hsa-miR-519c-5p, hsa-miR-523*, hsa-miR-518e*, hsa-miR-522*, hsa-miR-519a*, hsa-miR-519b-5p
MIMAT0002831, MIMAT0005449, MIMAT0005450, MIMAT0005451, MIMAT0005452, MIMAT0005454	hsa-miR-519c-5p, hsa-miR-523*, hsa-miR-518e*, hsa-miR-522*, hsa-miR-519a*, hsa-miR-519b-5p
MIMAT0002832	hsa-miR-519c-3p
MIMAT0002833	hsa-miR-520a-5p
MIMAT0002834	hsa-miR-520a-3p
MIMAT0002835	hsa-miR-526b	1.54953	0.226606	1.36232		0.87918	-0.18577
MIMAT0002836	hsa-miR-526b*
MIMAT0002837	hsa-miR-519b-3p
MIMAT0002838	hsa-miR-525-5p			1.43061
MIMAT0002839	hsa-miR-525-3p
MIMAT0002840	hsa-miR-523
MIMAT0002841	hsa-miR-518f*
MIMAT0002842	hsa-miR-518f
MIMAT0002843	hsa-miR-520b	1.2822
MIMAT0002844	hsa-miR-518b
MIMAT0002845, MIMAT0005455, MIMAT0005456	hsa-miR-526a, hsa-miR-520c-5p, hsa-miR-518d-5p
MIMAT0002845, MIMAT0005455, MIMAT0005456	hsa-miR-526a, hsa-miR-520c-5p, hsa-miR-518d-5p
MIMAT0002845, MIMAT0005455, MIMAT0005456	hsa-miR-526a, hsa-miR-520c-5p, hsa-miR-518d-5p
MIMAT0002846	hsa-miR-520c-3p
MIMAT0002847	hsa-miR-518c*
MIMAT0002848	hsa-miR-518c			1.26185
MIMAT0002849	hsa-miR-524-5p
MIMAT0002850	hsa-miR-524-3p
MIMAT0002851	hsa-miR-517*	1.3177		1.11159		0.843584	-0.245397
MIMAT0002852	hsa-miR-517a	1.62682
MIMAT0002853	hsa-miR-519d
MIMAT0002854	hsa-miR-521
MIMAT0002855	hsa-miR-520d-5p	1.53826	0.204136	1.32457	0.170136	0.861084	-0.215773
MIMAT0002856	hsa-miR-520d-3p			2.87136
MIMAT0002857	hsa-miR-517b	3.94751	0.860143	3.03911	0.531912	0.76988	-0.377294
MIMAT0002858	hsa-miR-520g
MIMAT0002859	hsa-miR-516b	1.65297	0.260277	1.97523		1.19496	0.256957
MIMAT0002860, MIMAT0006778	hsa-miR-516b*, hsa-miR-516a-3p			2.09838	0.617098
MIMAT0002860, MIMAT0006778	hsa-miR-516b*, hsa-miR-516a-3p
MIMAT0002861	hsa-miR-518e			1.58079
MIMAT0002862, MIMAT0005457	hsa-miR-527, hsa-miR-518a-5p	2.43196
MIMAT0002862, MIMAT0005457	hsa-miR-527, hsa-miR-518a-5p			1.34119
MIMAT0002863	hsa-miR-518a-3p	2.24098	0.111305	1.91021	0.357976	0.852401	-0.230396
MIMAT0002864	hsa-miR-518d-3p
MIMAT0002866	hsa-miR-517c			2.81684
MIMAT0002867	hsa-miR-520h
MIMAT0002868	hsa-miR-522	2.62581	0.176693
MIMAT0002869	hsa-miR-519a	4.16871		1.48596	0.056187	0.356456	-1.4882		*
MIMAT0002870	hsa-miR-499-5p	1.26187		3.40877		2.70137	1.43369	*
MIMAT0002871	hsa-miR-500*	2.06794		3.07825	0.462627	1.48856	0.573916
MIMAT0002872	hsa-miR-501-5p	3.77186	0.563588	1.62026		0.429566	-1.21905		*
MIMAT0002873	hsa-miR-502-5p	2.62026	0.585275	2.47504	0.623545	0.944578	-0.082258
MIMAT0002874	hsa-miR-503	17.391	0.0985865	6.66999	0.67115	0.383532	-1.38258		*
MIMAT0002875	hsa-miR-504	2.66178
MIMAT0002876	hsa-miR-505	2.05823	0.0811031
MIMAT0002877	hsa-miR-513a-5p	6.17012	0.0526932	7.7058	0.0498562	1.24889	0.320647
MIMAT0002878	hsa-miR-506			2.21126	0.00463722
MIMAT0002879	hsa-miR-507			1.75323
MIMAT0002880	hsa-miR-508-3p
MIMAT0002881	hsa-miR-509-3p			1.16506
MIMAT0002882	hsa-miR-510
MIMAT0002883	hsa-miR-514
MIMAT0002888	hsa-miR-532-5p	5.03505	0.403735	1.9679	0.00532414	0.39084	-1.35535		*
MIMAT0002890	hsa-miR-299-5p			1.94312
MIMAT0002891	hsa-miR-18a*	1.75559	0.0320894	4.24642	0.340079	2.4188	1.27429	*
MIMAT0003150	hsa-miR-455-5p	3.66742	0.3267	3.79036		1.03352	0.0475684
MIMAT0003161	hsa-miR-493	2.02762		1.28899	0.155199	0.635716	-0.653545
MIMAT0003163	hsa-miR-539	1.37612		2.38677		1.73441	0.794447
MIMAT0003164	hsa-miR-544
MIMAT0003165	hsa-miR-545	2.05981
MIMAT0003180	hsa-miR-487b	3.28813		5.62274	0.195173	1.71001	0.774006
MIMAT0003214	hsa-miR-551a
MIMAT0003215	hsa-miR-552			1.33382
MIMAT0003216	hsa-miR-553
MIMAT0003217	hsa-miR-554	3.0524
MIMAT0003218	hsa-miR-92b	58.0895	0.0977579	62.638	0.0941726	1.0783	0.108759
MIMAT0003219	hsa-miR-555			1.69541
MIMAT0003220	hsa-miR-556-5p
MIMAT0003221	hsa-miR-557	2.8496	0.720439	2.66109	0.303704	0.933846	-0.0987438
MIMAT0003222	hsa-miR-558
MIMAT0003223	hsa-miR-559
MIMAT0003225	hsa-miR-561
MIMAT0003226	hsa-miR-562	2.36753	0.0556033
MIMAT0003227	hsa-miR-563
MIMAT0003228	hsa-miR-564	2.2031		1.39106	0.102064	0.631409	-0.663353
MIMAT0003230	hsa-miR-566
MIMAT0003231	hsa-miR-567	2.33712		1.93478		0.827847	-0.272563
MIMAT0003232	hsa-miR-568
MIMAT0003233	hsa-miR-551b
MIMAT0003234	hsa-miR-569
MIMAT0003235	hsa-miR-570	2.01154		1.55213		0.771613	-0.374051
MIMAT0003236	hsa-miR-571
MIMAT0003237	hsa-miR-572			2.1358
MIMAT0003238	hsa-miR-573
MIMAT0003239	hsa-miR-574-3p	11.6752	0.131197	7.42792	0.210185	0.636212	-0.65242
MIMAT0003240	hsa-miR-575	2.61102	0.238275	3.75818		1.43935	0.525418
MIMAT0003241	hsa-miR-576-5p
MIMAT0003242	hsa-miR-577
MIMAT0003243	hsa-miR-578	1.55286
MIMAT0003244	hsa-miR-579
MIMAT0003245	hsa-miR-580
MIMAT0003246	hsa-miR-581	1.78174
MIMAT0003247	hsa-miR-582-5p	5.02387	0.179474	4.80458	0.403595	0.956351	-0.0643872
MIMAT0003248	hsa-miR-583
MIMAT0003249	hsa-miR-584	2.24099		3.18917	0.0813011	1.42311	0.509043
MIMAT0003250	hsa-miR-585
MIMAT0003251	hsa-miR-548a-3p
MIMAT0003252	hsa-miR-586
MIMAT0003253	hsa-miR-587
MIMAT0003254	hsa-miR-548b-3p
MIMAT0003255	hsa-miR-588	1.583
MIMAT0003256	hsa-miR-589*
MIMAT0003257	hsa-miR-550*	1.53532
MIMAT0003258	hsa-miR-590-5p
MIMAT0003259	hsa-miR-591	2.26187
MIMAT0003260	hsa-miR-592
MIMAT0003261	hsa-miR-593*
MIMAT0003263	hsa-miR-595	1.29737		1.65784	0.00118825	1.27785	0.353716
MIMAT0003264	hsa-miR-596	1.92169
MIMAT0003265	hsa-miR-597
MIMAT0003266	hsa-miR-598
MIMAT0003267	hsa-miR-599
MIMAT0003268	hsa-miR-600	1.3177	0.0234117
MIMAT0003269	hsa-miR-601
MIMAT0003270	hsa-miR-602
MIMAT0003271	hsa-miR-603
MIMAT0003272	hsa-miR-604	1.78082	0.0621025	1.75496	0.180536	0.985479	-0.0211029
MIMAT0003273	hsa-miR-605
MIMAT0003274	hsa-miR-606
MIMAT0003275	hsa-miR-607	2.11935
MIMAT0003276	hsa-miR-608	2.60297	0.406303	1.41955		0.545359	-0.874721
MIMAT0003277	hsa-miR-609	2.28813		2.41601		1.05589	0.0784561
MIMAT0003278	hsa-miR-610			2.14693
MIMAT0003279	hsa-miR-611			2.72676	0.520118
MIMAT0003280	hsa-miR-612	4.23398	0.0820701	4.14648	0.483963	0.979334	-0.030127
MIMAT0003281	hsa-miR-613			2.08225
MIMAT0003282	hsa-miR-614	6.19184	0.491514	6.891	0.385487	1.11292	0.154345
MIMAT0003283	hsa-miR-615-3p	4.03043	0.228215	7.56279	0.183334	1.87642	0.907986
MIMAT0003284	hsa-miR-616*	1.96884	0.342753	1.50987		0.766884	-0.38292
MIMAT0003285	hsa-miR-548c-3p
MIMAT0003286	hsa-miR-617	4.82114		3.45848		0.717357	-0.479238
MIMAT0003287	hsa-miR-618
MIMAT0003288	hsa-miR-619			1.67938	0.445521
MIMAT0003289	hsa-miR-620
MIMAT0003290	hsa-miR-621			1.50717	0.358049
MIMAT0003291	hsa-miR-622	3.03246		2.66076	0.0218048	0.877425	-0.188653
MIMAT0003292	hsa-miR-623	2.752		1.71705		0.623928	-0.680549
MIMAT0003293	hsa-miR-624*	2.77843	0.77541	1.86746		0.672129	-0.573189
MIMAT0003294	hsa-miR-625			1.74586
MIMAT0003295	hsa-miR-626
MIMAT0003296	hsa-miR-627	2.11359		1.24072		0.587018	-0.768523
MIMAT0003297	hsa-miR-628-3p			2.33314	0.253631
MIMAT0003298	hsa-miR-629*	4.29822	0.728034	2.54494	0.414285	0.592091	-0.756109
MIMAT0003299	hsa-miR-630			1.13288
MIMAT0003300	hsa-miR-631	2.81235	0.369687	1.6241		0.57749	-0.792133
MIMAT0003301	hsa-miR-33b	1.47319
MIMAT0003302	hsa-miR-632			1.4261
MIMAT0003303	hsa-miR-633
MIMAT0003304	hsa-miR-634	2.49028	0.252766	1.88205		0.755756	-0.404008
MIMAT0003305	hsa-miR-635
MIMAT0003306	hsa-miR-636			1.64719	0.475734
MIMAT0003307	hsa-miR-637			2.32753	0.663087
MIMAT0003308	hsa-miR-638	39.8296	0.0844078	38.7662	0.139322	0.973301	-0.0390419
MIMAT0003309	hsa-miR-639	2.75365
MIMAT0003310	hsa-miR-640
MIMAT0003311	hsa-miR-641	1.85571		3.38314		1.8231	0.866394
MIMAT0003312	hsa-miR-642	1.99306		1.75451	0.397043	0.880307	-0.183921
MIMAT0003313	hsa-miR-643
MIMAT0003314	hsa-miR-644
MIMAT0003315	hsa-miR-645
MIMAT0003316	hsa-miR-646	2.03891
MIMAT0003317	hsa-miR-647
MIMAT0003318	hsa-miR-648
MIMAT0003319	hsa-miR-649
MIMAT0003320	hsa-miR-650	1.46985
MIMAT0003321	hsa-miR-651
MIMAT0003322	hsa-miR-652	3.78065	0.484098	1.33116	0.146804	0.352097	-1.50595		*
MIMAT0003323	hsa-miR-548d-3p
MIMAT0003324	hsa-miR-661			2.27124
MIMAT0003325	hsa-miR-662
MIMAT0003326	hsa-miR-663	26.1376	0.282243	14.2607	0.12937	0.545603	-0.874075
MIMAT0003327	hsa-miR-449b
MIMAT0003328	hsa-miR-653	1.69577
MIMAT0003329	hsa-miR-411
MIMAT0003330	hsa-miR-654-5p
MIMAT0003331	hsa-miR-655
MIMAT0003332	hsa-miR-656	1.68357
MIMAT0003333	hsa-miR-549
MIMAT0003335	hsa-miR-657			1.12174
MIMAT0003336	hsa-miR-658	8.45789	0.0659713	7.93524	0.399356	0.938205	-0.0920245
MIMAT0003337	hsa-miR-659
MIMAT0003338	hsa-miR-660	3.43419	0.371909	4.27037	0.220061	1.24349	0.314391
MIMAT0003339	hsa-miR-421
MIMAT0003340	hsa-miR-542-5p
MIMAT0003341	hcmv-miR-US4			1.63761	0.194675
MIMAT0003342	hcmv-miR-UL70-5p
MIMAT0003343	hcmv-miR-UL70-3p	5.67113	0.307301	7.35583	0.0465278	1.29707	0.375251
MIMAT0003385	hsa-miR-363*	2.03197	0.161672	1.30795		0.643685	-0.635572
MIMAT0003386	hsa-miR-376a*
MIMAT0003389	hsa-miR-542-3p
MIMAT0003390	ebv-miR-BART1-3p
MIMAT0003393	hsa-miR-425	57.989	0.0392808	39.8962	0.136131	0.687996	-0.539529
MIMAT0003410	ebv-miR-BART3*	2.74496		1.17243		0.427121	-1.22728		*
MIMAT0003411	ebv-miR-BART3
MIMAT0003412	ebv-miR-BART4	2.54992		1.52875	0.323565	0.599529	-0.7381
MIMAT0003413	ebv-miR-BART5	1.58707		1.85277	0.0710953	1.16741	0.223313
MIMAT0003414	ebv-miR-BART6-5p	2.43825
MIMAT0003415	ebv-miR-BART6-3p
MIMAT0003416	ebv-miR-BART7	3.57266	0.66216
MIMAT0003417	ebv-miR-BART8	3.60271	0.129577	1.35138	0.0299478	0.375102	-1.41465		*
MIMAT0003418	ebv-miR-BART8*	2.38242		1.11551		0.468225	-1.09473		*
MIMAT0003419	ebv-miR-BART9	4.05872		2.27075	0.309097	0.559473	-0.837861
MIMAT0003420	ebv-miR-BART10	2.47227
MIMAT0003421	ebv-miR-BART11-5p			2.20785
MIMAT0003422	ebv-miR-BART11-3p			2.57724
MIMAT0003423	ebv-miR-BART12	2.09623		1.41226		0.673718	-0.569784
MIMAT0003424	ebv-miR-BART13	5.85897	0.629907	9.16117	0.23533	1.56362	0.644886
MIMAT0003425	ebv-miR-BART14*
MIMAT0003426	ebv-miR-BART14	2.28037		2.80512		1.23012	0.298795
MIMAT0003712	kshv-miR-K12-12			1.69845	0.500857
MIMAT0003713	ebv-miR-BART15
MIMAT0003714	ebv-miR-BART16			1.12927
MIMAT0003715	ebv-miR-BART17-5p			1.95328
MIMAT0003716	ebv-miR-BART17-3p	2.55361	0.0972679	1.98726	0.198011	0.778217	-0.361756
MIMAT0003717	ebv-miR-BART18-5p
MIMAT0003718	ebv-miR-BART19-3p	4.62462	0.0983149	3.48563	0.0779254	0.75371	-0.407918
MIMAT0003719	ebv-miR-BART20-5p
MIMAT0003720	ebv-miR-BART20-3p			1.10806
MIMAT0003744	hsv1-miR-H1	1.70891		3.69124	0.363558	2.15999	1.11102	*
MIMAT0003879	hsa-miR-758
MIMAT0003880	hsa-miR-671-5p	3.55937	0.196423	3.89943	0.17961	1.09554	0.131643
MIMAT0003881	hsa-miR-668
MIMAT0003882	hsa-miR-767-5p			1.71286
MIMAT0003883	hsa-miR-767-3p	1.32009
MIMAT0003884	hsa-miR-454*
MIMAT0003885	hsa-miR-454	3.57284		5.55444	0.346639	1.55463	0.63657
MIMAT0003886	hsa-miR-769-5p	7.52324	0.389914	6.70074	0.0415207	0.890673	-0.167033
MIMAT0003887	hsa-miR-769-3p	1.65787	0.0638732	2.44443		1.47443	0.56016
MIMAT0003888	hsa-miR-766	2.89778	0.165162	2.17826	0.127992	0.751699	-0.411774
MIMAT0003945	hsa-miR-765
MIMAT0003948	hsa-miR-770-5p
MIMAT0004185	hsa-miR-802
MIMAT0004284	hsa-miR-675	3.72916	0.32977	2.06108	0.317421	0.552693	-0.85545
MIMAT0004450	hsa-miR-297	1.70504
MIMAT0004478	hiv1-miR-N367
MIMAT0004480	hiv1-miR-H1	6.87838	0.00142225	15.0505	0.0237218	2.18808	1.12967	*
MIMAT0004481	hsa-let-7a*
MIMAT0004482	hsa-let-7b*	1.70742	0.042264	1.43192	0.0832977	0.838647	-0.253865
MIMAT0004483	hsa-let-7c*
MIMAT0004484	hsa-let-7d*			3.00673
MIMAT0004485	hsa-let-7e*			1.25456
MIMAT0004486	hsa-let-7f-1*	2.19919		1.26553		0.575453	-0.79723
MIMAT0004487	hsa-let-7f-2*
MIMAT0004488	hsa-miR-15a*
MIMAT0004489	hsa-miR-16-1*
MIMAT0004490	hsa-miR-19a*
MIMAT0004491	hsa-miR-19b-1*	2.45673		2.58002	0.30822	1.05018	0.0706434
MIMAT0004492	hsa-miR-19b-2*
MIMAT0004493	hsa-miR-20a*	1.96164		3.98516	0.435848	2.03155	1.02258	*
MIMAT0004494	hsa-miR-21*	9.91511	0.0797939	19.1081	0.162471	1.92717	0.946483
MIMAT0004495	hsa-miR-22*	3.11167	0.715095	5.05298	0.127204	1.62388	0.699448
MIMAT0004496	hsa-miR-23a*	4.59264	0.9082	4.54399	0.457235	0.989407	-0.0153638
MIMAT0004497	hsa-miR-24-2*	3.91072	0.112287	11.769	0.120259	3.00943	1.58949	*
MIMAT0004498	hsa-miR-25*	3.70163	0.116931	2.36606		0.639195	-0.645672
MIMAT0004499	hsa-miR-26a-1*	5.7167
MIMAT0004500	hsa-miR-26b*	4.87024	0.655143	5.09283	0.0157357	1.0457	0.0644723
MIMAT0004501	hsa-miR-27a*	1.43529		6.26247	0.242369	4.36321	2.12539	**
MIMAT0004502	hsa-miR-28-3p	7.41647	0.182823	3.3879	0.0397876	0.456808	-1.13034		*
MIMAT0004503	hsa-miR-29a*	2.67213		2.71276		1.01521	0.0217712
MIMAT0004504	hsa-miR-31*	42.0441	0.0501621	69.712	0.0969842	1.65807	0.729503
MIMAT0004505	hsa-miR-32*			1.29419
MIMAT0004506	hsa-miR-33a*	2.51432	0.275097	2.03238		0.808323	-0.306996
MIMAT0004507	hsa-miR-92a-1*	2.88584		1.39978	0.276939	0.48505	-1.0438		*
MIMAT0004508	hsa-miR-92a-2*	2.85516		1.16514		0.408082	-1.29307		*
MIMAT0004509	hsa-miR-93*	2.45675	0.262125	3.1947	0.511593	1.30038	0.37893
MIMAT0004510	hsa-miR-96*	3.33334	0.588397	1.59094		0.477282	-1.06709		*
MIMAT0004511	hsa-miR-99a*	1.43196		1.27569		0.890871	-0.166712
MIMAT0004512	hsa-miR-100*			1.30627	0.028945
MIMAT0004513	hsa-miR-101*			1.12911
MIMAT0004514	hsa-miR-29b-1*	11.0946	0.0138808	9.21231	0.222803	0.830341	-0.268225
MIMAT0004515	hsa-miR-29b-2*	3.22112	0.669933	4.20183	0.756824	1.30446	0.383457
MIMAT0004516	hsa-miR-105*
MIMAT0004517	hsa-miR-106a*
MIMAT0004518	hsa-miR-16-2*	4.07284	0.0237826	5.8125	0.247782	1.42714	0.513123
MIMAT0004543	hsa-miR-192*
MIMAT0004548	hsa-miR-129*			2.90814	0.410508
MIMAT0004549	hsa-miR-148a*			1.29787
MIMAT0004550	hsa-miR-30c-2*	1.979		1.42684		0.720991	-0.471947
MIMAT0004551	hsa-miR-30d*			1.37984
MIMAT0004552	hsa-miR-139-3p			1.62295	0.39387
MIMAT0004553	hsa-miR-7-1*	2.44085	0.487487	2.41421		0.989085	-0.0158331
MIMAT0004554	hsa-miR-7-2*	1.79848	0.210722	1.36969		0.761582	-0.392929
MIMAT0004555	hsa-miR-10a*	1.64624
MIMAT0004556	hsa-miR-10b*
MIMAT0004557	hsa-miR-34a*
MIMAT0004558	hsa-miR-181a-2*	5.95158	0.318476	3.92105		0.658825	-0.602033
MIMAT0004559	hsa-miR-181c*
MIMAT0004560	hsa-miR-183*			1.1974	0.0633396
MIMAT0004561	hsa-miR-187*	121.003	0.0267795	184.877	0.0118568	1.52786	0.611516
MIMAT0004562	hsa-miR-196a*	1.84681
MIMAT0004564	hsa-miR-214*	2.04336		2.4488	0.758263	1.19842	0.261134
MIMAT0004565	hsa-miR-218-1*
MIMAT0004566	hsa-miR-218-2*	1.4863
MIMAT0004567	hsa-miR-219-1-3p
MIMAT0004568	hsa-miR-221*			2.64372	0.0852845
MIMAT0004569	hsa-miR-222*	1.36837		4.82117	0.128759	3.5233	1.81693	*
MIMAT0004570	hsa-miR-223*
MIMAT0004571	hsa-miR-200b*
MIMAT0004584	hsa-let-7g*
MIMAT0004585	hsa-let-7i*			1.59945
MIMAT0004586	hsa-miR-15b*	1.40755		2.60537	0.166879	1.851	0.888303
MIMAT0004587	hsa-miR-23b*
MIMAT0004588	hsa-miR-27b*	2.42753	0.552853	2.12888	0.304644	0.876972	-0.189397
MIMAT0004589	hsa-miR-30b*
MIMAT0004590	hsa-miR-122*	1.64327		1.41403	0.0912725	0.860493	-0.216764
MIMAT0004591	hsa-miR-124*			1.30156
MIMAT0004592	hsa-miR-125b-1*			3.12025	0.486347
MIMAT0004593	hsa-miR-130a*
MIMAT0004594	hsa-miR-132*	1.5159
MIMAT0004595	hsa-miR-135a*
MIMAT0004596	hsa-miR-138-2*	1.36189		2.9442	0.129776	2.16184	1.11226	*
MIMAT0004597	hsa-miR-140-3p	9.12891	0.0845323	35.4933	0.0747602	3.88801	1.95903	*
MIMAT0004598	hsa-miR-141*	2.32215	0.527949	1.51634		0.652992	-0.614864
MIMAT0004599	hsa-miR-143*			1.35119
MIMAT0004600	hsa-miR-144*
MIMAT0004601	hsa-miR-145*
MIMAT0004602	hsa-miR-125a-3p	36.9893	0.0346415	50.6789	0.11421	1.3701	0.454279
MIMAT0004603	hsa-miR-125b-2*			1.38139	0.04208
MIMAT0004604	hsa-miR-127-5p
MIMAT0004605	hsa-miR-129-3p			2.98883	0.222609
MIMAT0004606	hsa-miR-136*
MIMAT0004607	hsa-miR-138-1*			1.37271
MIMAT0004608	hsa-miR-146a*
MIMAT0004609	hsa-miR-149*	46.6186	0.0090324	52.361	0.0281674	1.12318	0.167589
MIMAT0004610	hsa-miR-150*	2.10971
MIMAT0004611	hsa-miR-185*	1.32751		1.19748		0.902053	-0.148716
MIMAT0004612	hsa-miR-186*
MIMAT0004613	hsa-miR-188-3p	1.52514
MIMAT0004614	hsa-miR-193a-5p	3.91376	0.240628	6.87475	0.0726608	1.75656	0.812752
MIMAT0004615	hsa-miR-195*
MIMAT0004657	hsa-miR-200c*	1.53346	0.0148316
MIMAT0004658	hsa-miR-155*
MIMAT0004671	hsa-miR-194*	1.35023		1.31532		0.974141	-0.0377972
MIMAT0004672	hsa-miR-106b*	2.66861	0.224754	4.0137	0.448341	1.50404	0.588846
MIMAT0004673	hsa-miR-29c*
MIMAT0004674	hsa-miR-30c-1*			1.90267
MIMAT0004675	hsa-miR-219-2-3p	1.45765
MIMAT0004676	hsa-miR-34b	1.7897
MIMAT0004677	hsa-miR-34c-3p
MIMAT0004678	hsa-miR-99b*	2.06999		1.3054		0.630631	-0.665131
MIMAT0004679	hsa-miR-296-3p
MIMAT0004680	hsa-miR-130b*	1.97448	0.171811	1.72187	0.451206	0.872063	-0.197496
MIMAT0004681	hsa-miR-26a-2*
MIMAT0004682	hsa-miR-361-3p	4.5578	0.290408	2.23123	0.0558177	0.489542	-1.0305		*
MIMAT0004683	hsa-miR-362-3p	2.14253	0.167246	1.98366	0.0907185	0.925847	-0.111155
MIMAT0004685	hsa-miR-302d*			1.40474
MIMAT0004686	hsa-miR-367*
MIMAT0004687	hsa-miR-371-5p			1.08882
MIMAT0004688	hsa-miR-374a*	2.2188	0.216939
MIMAT0004689	hsa-miR-377*	2.19329		4.00604		1.8265	0.869082
MIMAT0004690	hsa-miR-379*	2.09714
MIMAT0004692	hsa-miR-340	1.30957		1.71819	0.0509508	1.31202	0.391795
MIMAT0004693	hsa-miR-330-5p	4.44649	0.0511856	6.75319	0.23057	1.51877	0.602901
MIMAT0004694	hsa-miR-342-5p			3.84826
MIMAT0004695	hsa-miR-337-5p			1.39237	0.0425008
MIMAT0004696	hsa-miR-323-5p			3.10834	0.408059
MIMAT0004697	hsa-miR-151-5p	131.121	0.140929	91.1962	0.0795475	0.695514	-0.523848
MIMAT0004698	hsa-miR-135b*	1.69189		2.99657		1.77114	0.824675
MIMAT0004699	hsa-miR-148b*	2.45083		2.37998		0.971091	-0.042321
MIMAT0004700	hsa-miR-331-5p			1.96409
MIMAT0004701	hsa-miR-338-5p	2.30755
MIMAT0004702	hsa-miR-339-3p	5.59404	0.430251	4.86629	0.543582	0.869906	-0.201069
MIMAT0004703	hsa-miR-335*	5.05409	0.496985	2.12892	0.58817	0.421227	-1.24733		*
MIMAT0004744	ebv-miR-BART2-3p
MIMAT0004748	hsa-miR-423-5p	9.52233	0.267997	13.4532	0.104491	1.4128	0.498558
MIMAT0004749	hsa-miR-424*	3.40452	0.236266	1.20461		0.353827	-1.49888		*
MIMAT0004751	hsa-miR-18b*	1.85802	0.0362435	3.54417	0.733416	1.9075	0.931687
MIMAT0004752	hsa-miR-20b*	1.46894		1.40858		0.95891	-0.060532
MIMAT0004754	hcmv-miR-UL36*
MIMAT0004755	hcmv-miR-US25-1*
MIMAT0004756	hcmv-miR-US33-3p
MIMAT0004757	hsa-miR-431*	1.54382		1.96065	0.183509	1.27	0.344829
MIMAT0004761	hsa-miR-483-5p	3.33935	0.304414	1.85833	0.246923	0.556495	-0.84556
MIMAT0004762	hsa-miR-486-3p	2.0513	0.28895	3.59662	0.738967	1.75334	0.810104
MIMAT0004763	hsa-miR-488
MIMAT0004764	hsa-miR-490-5p	1.53883		2.62621		1.70663	0.77115
MIMAT0004765	hsa-miR-491-3p	1.78562		1.23688		0.692687	-0.529725
MIMAT0004766	hsa-miR-146b-3p			1.66005
MIMAT0004767	hsa-miR-193b*	1.59086	0.0475783	6.00076	0.216696	3.77201	1.91533	*
MIMAT0004768	hsa-miR-497*			1.90996
MIMAT0004770	hsa-miR-516a-5p	1.44693		1.91439		1.32307	0.403891
MIMAT0004772	hsa-miR-499-3p			1.72065
MIMAT0004773	hsa-miR-500			3.07641	0.0616578
MIMAT0004774	hsa-miR-501-3p	2.41051		1.84986		0.767414	-0.381922
MIMAT0004775	hsa-miR-502-3p	3.72464	0.454877	2.77254	0.397753	0.744378	-0.425893
MIMAT0004776	hsa-miR-505*	2.70116
MIMAT0004777	hsa-miR-513a-3p
MIMAT0004778	hsa-miR-508-5p
MIMAT0004779	hsa-miR-509-5p	1.31622
MIMAT0004780	hsa-miR-532-3p	3.04688	0.224485	3.11408	0.15797	1.02206	0.0314732
MIMAT0004784	hsa-miR-455-3p	31.8328	0.0964018	26.5186	0.151267	0.833058	-0.26351
MIMAT0004785	hsa-miR-545*	1.83169
MIMAT0004792	hsa-miR-92b*	8.62937	0.30118	11.3742	0.0414272	1.31808	0.398439
MIMAT0004793	hsa-miR-556-3p
MIMAT0004794	hsa-miR-551b*			1.70549
MIMAT0004795	hsa-miR-574-5p	5.95021	0.164512	8.80539	0.0687958	1.47984	0.565446
MIMAT0004796	hsa-miR-576-3p
MIMAT0004797	hsa-miR-582-3p
MIMAT0004798	hsa-miR-548b-5p			1.25742
MIMAT0004799	hsa-miR-589
MIMAT0004800	hsa-miR-550	3.8669	0.252507	3.4173	0.306377	0.883731	-0.17832
MIMAT0004801	hsa-miR-590-3p
MIMAT0004802	hsa-miR-593	10.1598	0.290684	6.99258	0.13589	0.68826	-0.538974
MIMAT0004803	hsa-miR-548a-5p
MIMAT0004804	hsa-miR-615-5p	4.48753	0.0798505	3.50672	0.224785	0.781436	-0.3558
MIMAT0004805	hsa-miR-616
MIMAT0004806	hsa-miR-548c-5p
MIMAT0004807	hsa-miR-624
MIMAT0004808	hsa-miR-625*	4.27926	0.157635	2.45433	0.210578	0.573541	-0.802033
MIMAT0004809	hsa-miR-628-5p
MIMAT0004810	hsa-miR-629	2.51516		1.9387		0.770805	-0.375562
MIMAT0004811	hsa-miR-33b*
MIMAT0004812	hsa-miR-548d-5p
MIMAT0004813	hsa-miR-411*
MIMAT0004814	hsa-miR-654-3p
MIMAT0004815	ebv-miR-BART7*			1.76707
MIMAT0004816	ebv-miR-BART9*
MIMAT0004817	ebv-miR-BART10*			1.40301	0.294497
MIMAT0004818	ebv-miR-BART13*			1.427
MIMAT0004819	hsa-miR-671-3p			2.22235
MIMAT0004835	ebv-miR-BART18-3p
MIMAT0004836	ebv-miR-BART19-5p
MIMAT0004901	hsa-miR-298			1.4429	0.237158
MIMAT0004902	hsa-miR-891a	1.4743
MIMAT0004903	hsa-miR-300
MIMAT0004905	hsa-miR-886-5p	18.4278	0.0831783	10.2478	0.0889593	0.556108	-0.846562
MIMAT0004906	hsa-miR-886-3p	463.603	0.0798175	234.404	0.0809468	0.505613	-0.983894
MIMAT0004907	hsa-miR-892a
MIMAT0004908	hsa-miR-220b	3.74969	0.267933	5.30514	0.365274	1.41482	0.500621
MIMAT0004909	hsa-miR-450b-5p
MIMAT0004910	hsa-miR-450b-3p
MIMAT0004911	hsa-miR-874	2.2726	0.512886
MIMAT0004912	hsa-miR-890
MIMAT0004913	hsa-miR-891b
MIMAT0004915	hsa-miR-220c	1.4508
MIMAT0004916	hsa-miR-888
MIMAT0004917	hsa-miR-888*
MIMAT0004918	hsa-miR-892b
MIMAT0004919	hsa-miR-541*	1.30125		1.16882		0.898235	-0.154836
MIMAT0004920	hsa-miR-541			1.88605
MIMAT0004921	hsa-miR-889
MIMAT0004922	hsa-miR-875-5p
MIMAT0004923	hsa-miR-875-3p
MIMAT0004924	hsa-miR-876-5p
MIMAT0004925	hsa-miR-876-3p
MIMAT0004926	hsa-miR-708	29.549	0.0308803	19.4754	0.17252	0.659088	-0.601458
MIMAT0004927	hsa-miR-708*	2.63016
MIMAT0004928	hsa-miR-147b
MIMAT0004929	hsa-miR-190b
MIMAT0004945	hsa-miR-744	14.8005	0.188736	8.97456	0.152712	0.606368	-0.721735
MIMAT0004946	hsa-miR-744*	2.23682	0.159611	2.30571	0.0382193	1.0308	0.0437667
MIMAT0004947	hsa-miR-885-5p	4.6005	0.997779	6.21861	0.485166	1.35172	0.434801
MIMAT0004948	hsa-miR-885-3p	4.85471	0.53251	1.97456		0.406732	-1.29785		*
MIMAT0004949	hsa-miR-877	2.10253		1.68269	0.16396	0.800319	-0.321352
MIMAT0004950	hsa-miR-877*	3.47939	0.203754	4.051	0.185695	1.16429	0.219446
MIMAT0004951	hsa-miR-887	1.46127	0.0496463	3.21463	0.297773	2.19989	1.13743	*
MIMAT0004952	hsa-miR-665	6.07971	0.313313	4.66652	0.0350648	0.767557	-0.381654
MIMAT0004953	hsa-miR-873			2.04646
MIMAT0004954	hsa-miR-543	1.40569
MIMAT0004955	hsa-miR-374b	5.56186	0.357949	4.29542	0.289814	0.772299	-0.372768
MIMAT0004956	hsa-miR-374b*
MIMAT0004957	hsa-miR-760	1.67638		2.84537	0.0709995	1.69733	0.763271
MIMAT0004958	hsa-miR-301b	4.7313	0.354391	2.86928	0.241208	0.606448	-0.721544
MIMAT0004959	hsa-miR-216b
MIMAT0004960	hsa-miR-208b
MIMAT0004970	hsa-miR-920	3.16982	0.683459	3.8964	0.491784	1.22922	0.297741
MIMAT0004971	hsa-miR-921	5.10151	0.676898
MIMAT0004972	hsa-miR-922	2.20752		1.13214		0.512855	-0.963378
MIMAT0004974	hsa-miR-924
MIMAT0004975	hsa-miR-509-3-5p	1.62524	0.10529	1.55589		0.957331	-0.0629098
MIMAT0004976	hsa-miR-933	2.12488		1.45174		0.683208	-0.549602
MIMAT0004977	hsa-miR-934	2.79007		1.27208		0.455932	-1.13311		*
MIMAT0004978	hsa-miR-935	2.18756		1.62369	0.355962	0.742241	-0.430041
MIMAT0004979	hsa-miR-936	4.25559	0.555342	2.25069		0.528879	-0.918991
MIMAT0004980	hsa-miR-937
MIMAT0004981	hsa-miR-938			1.18635
MIMAT0004982	hsa-miR-939	3.11417	0.446656	5.85312	0.318219	1.87951	0.910356
MIMAT0004983	hsa-miR-940	4.12756	0.160928	2.94396	0.090296	0.713245	-0.48753
MIMAT0004984	hsa-miR-941
MIMAT0004985	hsa-miR-942	1.40515		2.18825	0.137517	1.5573	0.63905
MIMAT0004986	hsa-miR-943			2.11001
MIMAT0004987	hsa-miR-944	2.23894		2.59582		1.1594	0.213373
MIMAT0005458	hsa-miR-1224-5p			2.13993	0.147111
MIMAT0005459	hsa-miR-1224-3p			3.10863	0.408189
MIMAT0005572	hsa-miR-1225-5p			1.557	0.25195
MIMAT0005573	hsa-miR-1225-3p	5.98792
MIMAT0005576	hsa-miR-1226*
MIMAT0005577	hsa-miR-1226			1.73075	0.383689
MIMAT0005580	hsa-miR-1227			1.09258
MIMAT0005582	hsa-miR-1228*	34.8336	0.0585312	26.34	0.177294	0.756166	-0.403225
MIMAT0005583	hsa-miR-1228	3.7446	0.203603	2.85765	0.583886	0.763139	-0.389983
MIMAT0005584	hsa-miR-1229	3.52053	0.297143	5.35448	0.214229	1.52093	0.604954
MIMAT0005586	hsa-miR-1231
MIMAT0005588	hsa-miR-1233	2.78379		1.6096		0.578205	-0.790347
MIMAT0005589	hsa-miR-1234	1.49075
MIMAT0005591	hsa-miR-1236	1.72028	0.136862	4.39877	0.6571	2.55701	1.35446	*
MIMAT0005592	hsa-miR-1237			1.96065
MIMAT0005593	hsa-miR-1238	2.94343	0.371788	3.88089	0.386432	1.31849	0.398889
MIMAT0005788	hsa-miR-513b
MIMAT0005789	hsa-miR-513c
MIMAT0005791	hsa-miR-1264
MIMAT0005792	hsa-miR-320b	60.3751	0.0532922	80.5862	0.125495	1.33476	0.416579
MIMAT0005793	hsa-miR-320c	58.6303	0.00168337	69.8001	0.028923	1.19051	0.251583
MIMAT0005794	hsa-miR-1296	1.4305		2.28458	0.158859	1.59706	0.675415
MIMAT0005795	hsa-miR-1323			1.55605
MIMAT0005796	hsa-miR-1271	2.92558	0.51629	2.15914	0.561811	0.738021	-0.438266
MIMAT0005797	hsa-miR-1301
MIMAT0005798	hsa-miR-1185
MIMAT0005799	hsa-miR-1283
MIMAT0005800	hsa-miR-1298
MIMAT0005823	hsa-miR-1178			2.93778
MIMAT0005824	hsa-miR-1179
MIMAT0005825	hsa-miR-1180	1.45471		2.33298		1.60374	0.681444
MIMAT0005826	hsa-miR-1181	1.69208	0.344574
MIMAT0005827	hsa-miR-1182
MIMAT0005828	hsa-miR-1183
MIMAT0005829	hsa-miR-1184
MIMAT0005863	hsa-miR-1200	1.41051		1.65927	0.320584	1.17636	0.23433
MIMAT0005864	hsa-miR-1201	98.8238	0.144136	91.5239	0.0790335	0.926132	-0.110711
MIMAT0005865	hsa-miR-1202
MIMAT0005866	hsa-miR-1203	2.80173
MIMAT0005867	hsa-miR-663b	1.44157		1.46566		1.01671	0.0239103
MIMAT0005868	hsa-miR-1204	1.32454		1.56899		1.18456	0.244346
MIMAT0005869	hsa-miR-1205			1.23327
MIMAT0005870	hsa-miR-1206
MIMAT0005871	hsa-miR-1207-5p	8.39144	0.0384324	12.6855	0.122594	1.51172	0.596195
MIMAT0005872	hsa-miR-1207-3p
MIMAT0005873	hsa-miR-1208
MIMAT0005874	hsa-miR-548e
MIMAT0005875	hsa-miR-548j	1.49554		1.55582		1.0403	0.0570004
MIMAT0005876	hsa-miR-1285	129.413	0.0112937	90.657	0.0474423	0.700523	-0.513495
MIMAT0005877	hsa-miR-1286
MIMAT0005878	hsa-miR-1287	3.59779	0.461169	2.33261	0.353995	0.648344	-0.625169
MIMAT0005879	hsa-miR-1289	2.16666		1.46279		0.675137	-0.566747
MIMAT0005880	hsa-miR-1290	35.7549	0.0535527	82.7938	0.0219809	2.31559	1.21138	*
MIMAT0005881	hsa-miR-1291
MIMAT0005882	hsa-miR-548k			1.69894
MIMAT0005883	hsa-miR-1293	3.21382		1.66152	0.0474628	0.516993	-0.951782
MIMAT0005884	hsa-miR-1294	3.23037	0.611846	1.58734		0.491379	-1.02509		*
MIMAT0005885	hsa-miR-1295			3.77202
MIMAT0005886	hsa-miR-1297			1.11453
MIMAT0005887	hsa-miR-1299
MIMAT0005888	hsa-miR-1300	1.94509	0.378057	5.51846		2.83713	1.50443	*
MIMAT0005889	hsa-miR-548l	3.50925
MIMAT0005890	hsa-miR-1302
MIMAT0005891	hsa-miR-1303	1.44157
MIMAT0005892	hsa-miR-1304	1.87955		1.30156		0.692486	-0.530144
MIMAT0005893	hsa-miR-1305
MIMAT0005894	hsa-miR-1243			1.23703
MIMAT0005895	hsa-miR-548f	1.82206
MIMAT0005896	hsa-miR-1244	3.28924		3.92473		1.1932	0.254841
MIMAT0005897	hsa-miR-1245
MIMAT0005898	hsa-miR-1246	826.033	0.0730308	1298.47	0.00348428	1.57194	0.652543
MIMAT0005899	hsa-miR-1247	2.11656
MIMAT0005900	hsa-miR-1248			2.13248	0.211268
MIMAT0005901	hsa-miR-1249	2.44287	0.263506	2.49433	0.111353	1.02106	0.0300728
MIMAT0005902	hsa-miR-1250	1.94943		1.93563	0.0364039	0.992922	-0.0102482
MIMAT0005903	hsa-miR-1251	1.54861
MIMAT0005904	hsa-miR-1253	2.41422	0.0434284	2.00347	0.440153	0.829865	-0.269052
MIMAT0005905	hsa-miR-1254	1.92078	0.360305	3.09246		1.61001	0.687065
MIMAT0005906	hsa-miR-1255a
MIMAT0005907	hsa-miR-1256	2.50814
MIMAT0005908	hsa-miR-1257			1.13574
MIMAT0005909	hsa-miR-1258			1.99299
MIMAT0005910	hsa-miR-1259
MIMAT0005911	hsa-miR-1260	222.871	0.16479	398.882	0.117626	1.78974	0.839753
MIMAT0005912	hsa-miR-548g			1.40187
MIMAT0005913	hsa-miR-1261
MIMAT0005914	hsa-miR-1262
MIMAT0005915	hsa-miR-1263	2.10823		1.77068		0.839887	-0.251732
MIMAT0005916	hsa-miR-548n
MIMAT0005917	hsa-miR-548m			1.09317
MIMAT0005918	hsa-miR-1265			1.70247
MIMAT0005919	hsa-miR-548o	1.35411		2.22948		1.64645	0.719362
MIMAT0005920	hsa-miR-1266			1.28682
MIMAT0005921	hsa-miR-1267
MIMAT0005922	hsa-miR-1268	31.3018	0.0062894	26.1947	0.190682	0.836842	-0.256972
MIMAT0005923	hsa-miR-1269	1.51793		1.09685		0.722598	-0.468734
MIMAT0005924	hsa-miR-1270
MIMAT0005925	hsa-miR-1272			1.26561
MIMAT0005926	hsa-miR-1273	1.27205		2.02362	0.103925	1.59084	0.669789
MIMAT0005927	hsa-miR-1274a	249.886	0.0490084	367.146	0.052454	1.46925	0.555083
MIMAT0005928	hsa-miR-548h
MIMAT0005929	hsa-miR-1275	13.5969	0.159844	10.4501	0.079366	0.768567	-0.379757
MIMAT0005930	hsa-miR-1276
MIMAT0005931	hsa-miR-302e
MIMAT0005932	hsa-miR-302f
MIMAT0005933	hsa-miR-1277
MIMAT0005934	hsa-miR-548p	3.29628
MIMAT0005935	hsa-miR-548i			1.14303
MIMAT0005936	hsa-miR-1278
MIMAT0005937	hsa-miR-1279
MIMAT0005938	hsa-miR-1274b	1124.17	0.0190097	1857.18	0.0486846	1.65205	0.724254
MIMAT0005939	hsa-miR-1281	4.71938	0.16856	5.95024	0.153866	1.26081	0.334351
MIMAT0005940	hsa-miR-1282
MIMAT0005941	hsa-miR-1284	1.30606
MIMAT0005942	hsa-miR-1288	1.36671
MIMAT0005943	hsa-miR-1292	2.04955	0.451272	2.90347		1.41664	0.502472
MIMAT0005944	hsa-miR-1252
MIMAT0005945	hsa-miR-1255b
MIMAT0005946	hsa-miR-1280	1567.82	0.0230719	1938.3	0.0737369	1.2363	0.306026
MIMAT0005947	hsa-miR-1308	332.788	0.0472422	240.346	0.0311056	0.722218	-0.469495
MIMAT0005948	hsa-miR-664*	1.28479
MIMAT0005949	hsa-miR-664	26.0528	0.157168	29.0907	0.0606741	1.11661	0.15912
MIMAT0005950	hsa-miR-1306	2.26631		3.50924		1.54844	0.630813
MIMAT0005951	hsa-miR-1307	9.71599	0.00963497	6.9037	0.0920038	0.71055	-0.492991
MIMAT0005952	hsa-miR-1321
MIMAT0005953	hsa-miR-1322	1.2506
MIMAT0005954	hsa-miR-720	1210.99	0.0297708	1448.73	0.0839316	1.19632	0.2586
MIMAT0005955	hsa-miR-1197	2.66185	0.531342
MIMAT0005956	hsa-miR-1324	1.36726
MIMAT0006016	hiv1-miR-TAR-5p
MIMAT0006017	hiv1-miR-TAR-3p	3.05834	0.0541189	1.71176	0.2475	0.559701	-0.837271
MIMAT0006764	hsa-miR-320d	45.4292	0.0477021	48.0269	0.407432	1.05718	0.0802224
MIMAT0006765	hsa-miR-1825	1.27592		4.50783	0.555323	3.533	1.82089	*
MIMAT0006766	hsa-miR-1826	15561.8	0.536383	16324.1	0.198466	1.04899	0.0689951
MIMAT0006767	hsa-miR-1827
MIMAT0006789	hsa-miR-1468			2.79632	0.0641268
MIMAT0006790	hsa-miR-675*	2.37798		2.81319	0.452209	1.18302	0.242473
MIMAT0007347	hsa-miR-1469	16.3968	0.107156	4.59262	0.413385	0.280093	-1.83602		*
MIMAT0007348	hsa-miR-1470			1.32579
MIMAT0007349	hsa-miR-1471			2.23717
MIMAT0007399	hsa-miR-1537	1.44305
MIMAT0007400	hsa-miR-1538	1.59947
MIMAT0007401	hsa-miR-1539
MIMAT0007402	hsa-miR-103-as
MIMAT0007881	hsa-miR-1908	49.7933	0.0310353	53.096	0.140626	1.06633	0.0926507
MIMAT0007882	hsa-miR-1909*			1.97441
MIMAT0007883	hsa-miR-1909	5.43607	0.273094	7.84094	0.327738	1.44239	0.528463
MIMAT0007884	hsa-miR-1910	1.49759		3.14187	0.0296886	2.09795	1.06898	*
MIMAT0007885	hsa-miR-1911	1.24875		1.8537		1.48445	0.569927
MIMAT0007886	hsa-miR-1911*	1.8435
MIMAT0007887	hsa-miR-1912
MIMAT0007888	hsa-miR-1913	17.7087	0.127416	24.6823	0.182321	1.3938	0.479019
MIMAT0007889	hsa-miR-1914	1.583		1.16882		0.738361	-0.437601
MIMAT0007890	hsa-miR-1914*	2.69034	0.0404777	2.84463	0.514663	1.05735	0.0804567
MIMAT0007891	hsa-miR-1915*	1.50628	0.0643986	2.95326		1.96063	0.971318
MIMAT0007892	hsa-miR-1915	3.85091	0.0465776	3.45942	0.100239	0.898338	-0.154669
MIMAT0008398	hsv1-miR-H2-5p
MIMAT0008399	hsv1-miR-H2-3p	4.89751		2.40303	0.218038	0.490664	-1.02719		*
MIMAT0008400	hsv1-miR-H3
MIMAT0008401	hsv1-miR-H4-5p	1.71815		2.73291	0.648104	1.59061	0.669577
MIMAT0008402	hsv1-miR-H4-3p
MIMAT0008403	hsv1-miR-H5	1.74385		1.10783		0.635277	-0.654542
MIMAT0008404	hsv1-miR-H6	3.01638
MIMAT0009147	jcv-miR-J1-5p
MIMAT0009148	jcv-miR-J1-3p
MIMAT0009149	bkv-miR-B1-5p			1.45534
MIMAT0009150	bkv-miR-B1-3p
MIMAT0009196	hsa-miR-103-2*	6.84316	0.229549	4.66579	0.0600143	0.681819	-0.55254
MIMAT0009197	hsa-miR-205*	17.6647	0.171708	18.6987	0.154084	1.05854	0.08207
MIMAT0009198	hsa-miR-224*	7.80121	0.284844	8.50897	0.00804316	1.09072	0.125286
MIMAT0009199	hsa-miR-365*	4.49226	0.6656	3.92244	0.743567	0.873156	-0.195688
MIMAT0009201	hsa-miR-196b*
MIMAT0009203	hsa-miR-449b*	4.13045	0.30739	7.47537	0.571431	1.80982	0.855845
MIMAT0009204	ebv-miR-BART4*	9.36582	0.13849	4.0867	0.244826	0.436342	-1.19647		*
MIMAT0009205	ebv-miR-BART5*
MIMAT0009206	hsa-miR-2113	3.33261	0.552752	3.21753	0.4426	0.96547	-0.0506961
MIMAT0009447	hsa-miR-1972	5.36108	0.360332	5.27509	0.481136	0.983961	-0.0233263
MIMAT0009448	hsa-miR-1973	168.709	0.0549932	174.169	0.00292564	1.03237	0.0459563
MIMAT0009449	hsa-miR-1974	46172.6	0.0516249	45781.4	0.174682	0.991527	-0.0122754
MIMAT0009450	hsa-miR-1975	1539.13	0.107175	1391.75	0.00832312	0.904242	-0.145219
MIMAT0009451	hsa-miR-1976	4.54374	0.464456	5.06543	0.356807	1.11481	0.156804
MIMAT0009452	hsa-miR-1977	180.09	0.145647	312.375	0.0964643	1.73455	0.794559
MIMAT0009453	hsa-miR-1978	180.846	0.052154	178.813	0.0594307	0.98876	-0.0163078
MIMAT0009454	hsa-miR-1979	463.689	0.0299529	633.853	0.00536941	1.36698	0.450991
MIMAT0009977	hsa-miR-2052
MIMAT0009978	hsa-miR-2053
MIMAT0009979	hsa-miR-2054
MIMAT0010130	ebv-miR-BART21-5p			1.64818
MIMAT0010131	ebv-miR-BART21-3p	35.4139	0.143731	33.9181	0.0170522	0.957761	-0.0622627
MIMAT0010132	ebv-miR-BART22
MIMAT0010133	hsa-miR-2110	2.99141	0.511218	2.93738	0.254246	0.981938	-0.0262957
MIMAT0010150	mcv-miR-M1-5p	5.20043	0.0184278	6.20822	0.058468	1.19379	0.255549
MIMAT0010151	mcv-miR-M1-3p			1.26945
MIMAT0010195	hsa-let-7a-2*	8.60838	0.065027	7.90913	0.162268	0.918771	-0.122223
MIMAT0010202	hsv2-miR-H3			1.54484
MIMAT0010203	hsv2-miR-H4-5p
MIMAT0010204	hsv2-miR-H4-3p			1.92699	0.151199
MIMAT0010205	hsv2-miR-H2
		536	344	581	375	1	-1.12357e-05	29	34
		3.29276		2.84463
